# Supplementary material for: The epidemiology of extrapulmonary tuberculosis in China: A large-scale multi-center observational study
Source: PLoS One. 2020 Aug 21;15(8):e0237753. doi: 10.1371/journal.pone.0237753 (PMC7446809; doi:10.1371/journal.pone.0237753)
Supplement: S1 Dataset — (XLSX) [file pone.0237753.s001.xlsx]

## Sheet: Sheet1
id	gender	disease01	disease02	disease03	disease04	disease05	disease06	disease07	disease08			Code	TB
1	female	a61										a01	Pulmonary tuberculosis
2	female	a01	a22	a45								a02	Bronchial tuberculosis
3	male	a09										a03	Nasal tuberculosis
4	male	a01	a28									a04	Intestinal Tuberculosis
5	female	a46	a51									a05	Ulnar tuberculosis
6	male	a62										a06	Pubic tuberculosis
7	male	a28										a07	Sacral tuberculosis
8	female	a09										a08	Epididymal tuberculosis
9	female	a61										a09	Tuberculous empyema
10	female	a01	a18									a10	Pelvic tuberculosis
11	female	a45										a11	Tuberculosis of mediastinal lymph nodes
12	male	a29										a12	Hepatic tuberculosis
13	male	a28										a13	Testicular tuberculosis
14	male	a46										a14	Calcaneal tuberculosis
15	male	a01	a28									a15	Humeral tuberculosis
16	male	a01	a51									a16	Femoral tuberculosis
17	male	a01	a28									a17	Pharyngeal and Laryngeal tuberculosis
18	male	a01	a22									a18	Ankle joint tuberculosis
19	male	a01	a22									a19	Muscular tuberculosis
20	male	a09	a45									a20	Shoulder joint tuberculosis
21	male	a01	a51									a21	Tuberculous polyserositis
22	female	a44	a15									a22	Tuberculosis of meningitis
23	female	a01	a46	a29								a23	Tuberculous peritonitis
24	female	a01	a30	a11	a61							a24	Tuberculous synovitis
25	male	a51	a07	a28								a25	Tuberculous myelitis
26	female	a01	a02									a26	Cutaneous tuberculosis
27	male	a22	a28									a27	Tuberculous pericarditis
28	male	a28										a28	Tuberculous pleurisy
29	male	a01	a45									a29	Cervical vertebra tuberculosis
30	male	a01	a28									a30	Tibial tuberculosis
31	male	a01	a18									a31	Hip joint tuberculosis
32	male	a01	a22	a28	a11							a32	Costal tuberculosis
33	male	a01	a28									a33	Tuberculosis of ovary
34	female	a01	a28	a10								a34	Zygomatic tuberculosis
35	male	a01	a02									a35	Brain tuberculoma
36	female	a01	a02									a36	Splenic tuberculosis
37	male	a01	a22	a28	a04							a37	Prostate tuberculosis
38	male	a09										a38	Breast tuberculosis
39	male	a02										a39	Renal tuberculosis
40	male	a01	a28									a40	Adrenal tuberculosis
41	female	a01	a51									a41	Oviduct tuberculosis
42	male	a02										a42	Ureteric tuberculosis
43	female	a01	a28									a43	Wrist joint tuberculosis
44	female	a01	a22	a04	a10							a44	Knee joint tuberculosis
45	male	a01	a02									a45	Chest wall tuberculosis
46	female	a01	a28									a46	Thoracic vertebra tuberculosis
47	male	a01	a28									a47	Sternal tuberculosis
48	male	a51	a07									a48	Pleural tuberculoma
49	male	a01	a35									a49	Sternoclavicular joint tuberculosis
50	male	a01	a44									a50	Tuberculous abscess of psoas major
51	male	a01	a09									a51	Lumbar vertebra tuberculosis
52	female	a51	a07	a60								a52	Pancreatic tuberculosis
53	female	a01	a28									a53	Metacarpal tuberculosis
54	female	a01	a02									a54	Metatarsophalangeal joint tuberculosis
55	male	a01	a28									a55	Phalangal tuberculosis
56	female	a01	a28									a56	Phalangeal tuberculosis
57	male	a01	a28									a57	Elbow joint tuberculosis
58	male	a01	a22									a58	Endometrial tuberculosis
59	male	a46	a28									a59	Vesical tuberculosis
60	male	a01	a28									a60	Tuberculosis of axillary lymph nodes
61	female	a23										a61	Tuberculous lymphadenitis of neck
62	male	a28										a62	Tuberculosis of abdominal lumph nodes
63	female	a28										a63	Inguinal lymph node tuberculosis
64	male	a01	a45									a64	Tuberculosis of hilar lymph nodes
65	male	a01	a27									a65	Sacroiliac joint tuberculosis
66	male	a01	a28									a66	Sciatic tuberculosis
67	male	a01	a02									a67	Abdominal wall tuberculosis
68	female	a01	a46									a68	Otologic tuberculosis
69	female	a01	a02									a69	Tonsillar tuberculosis
70	female	a01	a10									a70	Epiglottic tuberculosis
71	female	a01	a04									a71	Vocal cord tuberculosis
72	male	a46	a51									a72	Ophthalmic tuberculosis
73	male	a20										a73	Gastric tuberculosis
74	female	a01	a61	a22								a74	Fibular tuberculosis
75	male	a01	a28									a75	Submaxillary lymph node tuberculosis
76	male	a01	a28									a76	Parotid lymph node tuberculosis
77	female	a28										a77	Supraclavicular lymph node tuberculosis
78	male	a01	a17									a78	Radialis tuberculosis
79	female	a01	a02									a79	Esophageal tuberculosis
80	male	a01	a28									a80	Thyroid tuberculosis
81	male	a01	a28	a61								a81	Buccal tuberculosis
82	female	a61										a82	Phallic tuberculosis
83	female	a01	a02									a83	Deferential tuberculosis
84	male	a01	a28
85	female	a51	a23	a28
86	female	a01	a02
87	male	a01	a28
88	male	a46
89	male	a01	a28
90	male	a28
91	male	a01	a28
92	male	a01	a28
93	female	a50
94	male	a01	a28
95	female	a01	a28
96	female	a01	a22
97	female	a54	a28
98	female	a01	a28
99	female	a01	a28
100	male	a01	a28
101	male	a45
102	male	a61
103	male	a01	a28
104	male	a28
105	male	a01	a28
106	male	a01	a28	a29
107	female	a01	a07
108	male	a28	a61
109	male	a28
110	male	a28
111	female	a01	a28
112	male	a01	a23
113	male	a51
114	male	a57
115	male	a27
116	male	a28
117	male	a01	a28
118	male	a01	a02	a61
119	male	a28
120	male	a01	a09
121	female	a01	a61
122	female	a01	a02
123	male	a28
124	female	a01	a21
125	male	a01	a11	a02
126	male	a21
127	male	a01	a28
128	male	a28
129	female	a01	a02
130	male	a01	a28
131	female	a01	a07
132	male	a28
133	female	a01	a02
134	female	a01	a02
135	male	a45	a28
136	female	a01	a28
137	male	a01	a28
138	male	a01	a45
139	male	a51	a07
140	female	a28
141	male	a22
142	female	a01	a35
143	male	a28
144	male	a01	a46	a09
145	male	a51	a07
146	male	a28
147	female	a01	a10
148	female	a01	a09
149	female	a01	a02
150	female	a27
151	male	a01	a28	a23	a27
152	female	a01	a02
153	female	a01	a02
154	male	a51
155	female	a01	a02	a28
156	female	a01	a22
157	female	a01	a02
158	female	a01	a22	a46	a28
159	female	a01	a02
160	female	a04
161	male	a20
162	male	a01	a22	a04
163	male	a01	a28
164	male	a51
165	male	a01	a28
166	male	a27
167	male	a01	a28
168	female	a61
169	male	a01	a28	a02
170	male	a01	a28
171	female	a46
172	female	a45	a28
173	male	a01	a09	a02
174	male	a01	a22	a25
175	male	a28	a27	a23
176	male	a01	a28
177	female	a01	a02	a28
178	male	a32
179	male	a22
180	male	a22
181	female	a01	a09
182	female	a45
183	male	a01	a02
184	male	a28
185	male	a28
186	male	a28
187	female	a46	a28
188	male	a01	a17
189	male	a28
190	female	a51
191	female	a01	a02	a11	a64	a61
192	male	a51
193	female	a46
194	male	a07
195	male	a01	a28
196	male	a02
197	male	a01	a04
198	female	a01	a11
199	female	a31
200	female	a01	a02
201	male	a01	a28
202	female	a01	a02
203	male	a01	a02
204	female	a01	a28
205	female	a51
206	male	a01	a28
207	male	a01	a28
208	female	a01	a28
209	female	a01	a28
210	male	a01	a28	a11
211	male	a28
212	male	a01	a22
213	male	a01	a28
214	female	a28
215	male	a01	a28
216	male	a01	a28
217	female	a01	a11	a61
218	male	a01	a02
219	female	a01	a22	a44	a28
220	female	a01	a02
221	female	a01	a28
222	male	a01	a28
223	male	a01	a46
224	male	a01	a28
225	male	a01	a02
226	male	a28
227	female	a28
228	female	a28
229	female	a01	a46
230	female	a01	a28
231	female	a31
232	male	a01	a46
233	female	a46
234	male	a51
235	male	a46	a47	a07
236	female	a28
237	male	a01	a53	a05
238	female	a01	a28
239	female	a28
240	male	a18
241	male	a01	a02
242	male	a01	a28
243	male	a28
244	male	a01	a21
245	female	a01	a02
246	female	a01	a28
247	female	a28
248	male	a01	a11
249	female	a01	a02
250	male	a01	a48
251	female	a01	a02
252	female	a01	a28
253	male	a01	a28
254	male	a28
255	male	a01	a28
256	male	a01	a02
257	male	a01	a28
258	male	a01	a02
259	female	a18
260	female	a01	a48
261	female	a09	a45
262	female	a01	a28
263	female	a23	a04
264	male	a01	a44
265	female	a46
266	female	a01	a04
267	female	a01	a02
268	male	a01	a45
269	female	a01	a22
270	male	a01	a28
271	female	a01	a28
272	male	a01	a51	a46
273	female	a01	a02
274	female	a51
275	male	a01	a28
276	male	a01	a51
277	female	a27
278	male	a01	a28
279	female	a01	a07	a51
280	female	a51
281	female	a01	a02
282	male	a22
283	female	a61
284	male	a01	a02
285	male	a22
286	male	a01	a02
287	female	a01	a28
288	female	a22
289	female	a01	a28
290	male	a01	a28
291	male	a01	a61
292	female	a51
293	male	a01	a04	a22
294	male	a01	a61	a11	a46	a36
295	female	a01	a02
296	male	a01	a28
297	female	a01	a02
298	male	a28
299	female	a51	a07
300	female	a28
301	female	a01	a17
302	male	a01	a46	a28
303	female	a20
304	female	a61
305	male	a01	a43	a28
306	female	a01	a02
307	female	a01	a45
308	female	a51
309	male	a28
310	female	a28
311	female	a43
312	female	a28
313	female	a44
314	male	a28
315	female	a01	a02
316	female	a51
317	female	a01	a28	a45
318	male	a01	a28
319	female	a01	a28
320	male	a01	a22	a17	a04
321	male	a01	a22	a13
322	female	a01	a46
323	female	a01	a61	a45
324	male	a01	a51
325	female	a50
326	male	a46	a32
327	male	a01	a22
328	female	a01	a61	a22
329	male	a28
330	male	a01	a51
331	male	a43
332	male	a28
333	female	a01	a28
334	male	a28
335	female	a01	a02
336	female	a01	a02
337	male	a01	a28
338	male	a01	a61
339	female	a01	a02
340	female	a01	a02
341	female	a61
342	male	a01	a02
343	female	a01	a02
344	female	a28
345	male	a01	a28
346	male	a01	a45	a27	a09	a11	a61
347	male	a01	a04
348	female	a51
349	male	a44
350	male	a46
351	female	a01	a02
352	male	a01	a28
353	female	a01	a28	a02
354	male	a01	a22	a51
355	male	a28
356	female	a11
357	female	a46
358	male	a01	a28
359	female	a01	a02
360	female	a61
361	male	a01	a02
362	female	a01	a22
363	female	a01	a22
364	male	a01	a28
365	male	a28
366	male	a18
367	female	a01	a02
368	male	a01	a28
369	male	a01	a02
370	male	a01	a28
371	male	a01	a44
372	male	a01	a28
373	male	a01	a11	a63
374	female	a61
375	male	a28
376	male	a01	a17
377	female	a01	a02	a61
378	male	a01	a22	a46
379	female	a45
380	male	a01	a28
381	male	a01	a28
382	male	a01	a28	a11
383	male	a01	a61
384	female	a01	a02
385	female	a51
386	male	a01	a11	a64
387	female	a51
388	male	a01	a02	a11
389	female	a01	a61
390	male	a01	a09
391	male	a49
392	female	a44
393	female	a01	a02
394	female	a01	a28
395	male	a28
396	female	a28
397	male	a28	a64
398	male	a28
399	female	a02	a11
400	female	a01	a28
401	female	a01	a02	a28
402	male	a01	a09
403	female	a01	a04
404	female	a28
405	female	a01	a02
406	male	a01	a28
407	female	a01	a02
408	female	a28
409	female	a46	a61	a04
410	male	a01	a11	a64
411	male	a01	a11
412	female	a01	a02
413	male	a09
414	male	a28
415	male	a09
416	male	a32
417	male	a28
418	male	a01	a28	a11	a64
419	female	a23	a62	a10	a41
420	female	a01	a28
421	male	a28
422	female	a01	a28
423	female	a01	a02	a46
424	male	a28
425	female	a01	a22
426	male	a01	a32
427	female	a45
428	male	a01	a22	a28
429	male	a01	a28
430	male	a01	a28
431	male	a01	a28
432	female	a28
433	female	a01	a02
434	female	a11
435	male	a44
436	female	a01	a51	a22
437	male	a20
438	female	a01	a09
439	male	a01	a23	a28
440	female	a01	a02
441	male	a61
442	male	a01	a28
443	male	a01	a28
444	male	a51
445	male	a22
446	male	a28
447	male	a01	a28
448	female	a50
449	female	a01	a22
450	female	a01	a02
451	female	a44
452	male	a51
453	female	a01	a02
454	male	a57
455	female	a01	a31
456	male	a31
457	male	a01	a02
458	male	a45
459	male	a28
460	female	a28
461	female	a01	a61
462	female	a51
463	female	a28
464	female	a01	a22	a28
465	female	a01	a28
466	male	a28
467	male	a01	a22
468	male	a28
469	female	a01	a22	a36
470	female	a60
471	female	a28
472	male	a46
473	male	a01	a28
474	male	a09	a28	a51	a46
475	female	a61	a26	a31
476	female	a01	a02
477	male	a01	a02
478	male	a01	a09
479	male	a01	a29
480	female	a28
481	female	a51	a28
482	male	a60
483	female	a51
484	male	a01	a28	a23	a22	a61
485	male	a28
486	male	a01	a28
487	male	a01	a39	a22
488	male	a01	a28
489	female	a01	a28
490	female	a01	a28
491	female	a46
492	male	a28
493	male	a01	a02
494	male	a51
495	female	a51
496	female	a01	a28
497	male	a61
498	male	a01	a02
499	male	a28
500	male	a01	a02	a11	a62	a12	a36	a23	a61
501	female	a01	a51	a02
502	female	a01	a28
503	female	a61
504	male	a28
505	female	a01	a12
506	male	a09
507	male	a28
508	female	a31
509	male	a09
510	male	a01	a51	a50
511	female	a01	a28
512	male	a01	a28
513	male	a01	a02
514	male	a28
515	male	a01	a28
516	female	a01	a22
517	male	a01	a04
518	male	a45
519	male	a28
520	male	a01	a22
521	male	a28
522	male	a28
523	male	a01	a61
524	male	a51
525	female	a01	a28
526	female	a01	a07	a51	a35
527	male	a01	a02
528	female	a28
529	female	a01	a02
530	male	a20
531	female	a01	a02
532	male	a01	a28
533	male	a01	a02
534	female	a61
535	female	a28
536	male	a44
537	male	a09
538	female	a01	a02
539	male	a01	a28
540	female	a01	a02
541	male	a01	a22	a46
542	male	a01	a22
543	male	a01	a29
544	female	a01	a02
545	male	a07
546	male	a01	a28
547	male	a01	a02
548	male	a01	a61
549	male	a01	a61
550	male	a01	a28
551	female	a01	a02
552	female	a51
553	female	a01	a22	a46
554	female	a01	a28
555	male	a28
556	male	a51	a07
557	male	a46
558	female	a51	a07
559	female	a01	a02
560	male	a01	a02	a21
561	male	a16
562	female	a01	a51	a22	a46	a61	a36
563	female	a01	a28
564	female	a01	a02
565	female	a01	a02
566	male	a28
567	female	a61
568	female	a28
569	male	a01	a09
570	female	a51
571	male	a28
572	male	a28
573	male	a01	a11	a28
574	female	a01	a02
575	male	a28
576	male	a28
577	male	a61
578	male	a27
579	male	a01	a28
580	male	a28
581	female	a01	a51
582	male	a61
583	male	a01	a28
584	female	a01	a07	a51
585	female	a28
586	male	a57
587	male	a46
588	male	a28
589	male	a01	a28	a23
590	female	a01	a02
591	male	a01	a02
592	female	a45
593	male	a46
594	female	a01	a02
595	female	a01	a11	a61
596	male	a01	a28
597	female	a44
598	female	a01	a28
599	male	a01	a61	a11	a64	a62
600	male	a28
601	male	a28
602	female	a01	a28
603	male	a01	a28
604	female	a61
605	male	a28
606	female	a01	a28
607	female	a01	a28
608	male	a01	a28
609	male	a01	a04	a22	a02
610	male	a09
611	male	a51
612	male	a01	a23	a28
613	male	a01	a51	a46
614	female	a01	a02
615	female	a01	a02
616	male	a01	a28	a61
617	female	a01	a51	a46
618	male	a01	a61
619	female	a51
620	male	a01	a09	a02
621	male	a22
622	male	a01	a28
623	male	a01	a51
624	female	a64
625	female	a01	a28
626	male	a01	a02
627	male	a28
628	female	a01	a11	a02
629	male	a28	a46
630	female	a51	a07
631	female	a61
632	female	a01	a02
633	male	a45	a28
634	male	a28
635	male	a01	a28
636	male	a01	a02
637	female	a01	a28
638	male	a51
639	male	a28
640	male	a01	a23	a27	a28
641	female	a01	a02
642	male	a01	a28
643	female	a45
644	male	a45
645	female	a46	a51
646	male	a28
647	female	a01	a02
648	female	a51	a07
649	female	a01	a02
650	male	a61
651	male	a01	a22
652	male	a01	a28
653	male	a01	a48	a23
654	female	a01	a02	a04
655	male	a28
656	male	a48
657	female	a01	a02
658	female	a46
659	male	a28
660	male	a01	a02
661	male	a09	a28
662	male	a01	a28
663	male	a28	a61
664	male	a19
665	female	a01	a22	a02
666	female	a28	a48
667	male	a01	a17
668	female	a01	a14	a07
669	male	a28
670	male	a01	a02
671	female	a01	a28	a61	a11	a62
672	female	a01	a28
673	male	a01	a02
674	male	a28
675	male	a44	a46	a43
676	female	a46	a28
677	male	a01	a28
678	male	a04	a23	a28	a27
679	female	a51
680	male	a28
681	male	a28
682	female	a01	a02
683	female	a01	a61
684	female	a01	a22
685	male	a01	a02
686	female	a01	a17
687	male	a01	a61
688	male	a01	a22
689	female	a60
690	male	a01	a02
691	male	a01	a28
692	male	a01	a09
693	male	a28
694	male	a61
695	female	a01	a02
696	male	a61
697	male	a32
698	female	a28
699	male	a28
700	female	a28
701	male	a27
702	male	a28
703	female	a01	a02
704	female	a61
705	female	a51
706	female	a01	a28
707	male	a01	a45
708	female	a01	a61	a23	a11
709	female	a61
710	male	a01	a28
711	male	a51	a28
712	male	a16
713	male	a01	a02
714	male	a28
715	female	a61
716	female	a01	a02
717	male	a01	a22	a23	a04
718	male	a01	a28
719	male	a01	a28
720	male	a28
721	male	a28
722	male	a43
723	male	a01	a09
724	female	a01	a28
725	female	a01	a02
726	male	a01	a28
727	female	a31
728	male	a01	a28
729	female	a01	a28
730	male	a22
731	female	a61
732	male	a45
733	female	a01	a02
734	male	a01	a04
735	male	a01	a22	a28
736	male	a01	a57
737	female	a01	a61
738	female	a61
739	male	a46
740	male	a01	a48
741	female	a01	a28
742	male	a01	a28	a02
743	male	a01	a40	a51	a28	a37
744	male	a01	a28
745	male	a01	a04
746	male	a01	a28	a61
747	male	a01	a28
748	female	a43
749	male	a01	a28
750	female	a57
751	female	a01	a22
752	male	a21	a28	a23
753	female	a29	a39
754	female	a44
755	female	a01	a22
756	female	a01	a46
757	female	a01	a02
758	male	a28
759	female	a01	a28
760	female	a28
761	male	a51
762	female	a46
763	male	a46
764	male	a61
765	male	a51	a07	a61
766	female	a01	a17	a02
767	male	a28
768	female	a01	a02
769	female	a01	a02
770	male	a01	a07	a61	a51
771	male	a01	a28
772	male	a01	a28
773	male	a01	a28
774	male	a01	a28
775	female	a43	a19
776	male	a28
777	male	a01	a28	a22
778	female	a01	a28
779	male	a01	a28
780	male	a51
781	female	a46
782	female	a61
783	female	a01	a28
784	male	a01	a28
785	female	a46	a28	a45
786	female	a46	a60
787	female	a01	a02
788	male	a01	a11
789	female	a20
790	female	a01	a02
791	female	a01	a02
792	female	a01	a02
793	male	a01	a28
794	female	a46
795	female	a61
796	male	a21
797	male	a01	a11
798	male	a44
799	male	a46	a28
800	male	a01	a28
801	male	a61
802	male	a28
803	male	a01	a28
804	female	a01	a28
805	male	a01	a04
806	female	a51
807	female	a01	a02
808	male	a45
809	male	a45
810	female	a51	a28
811	male	a28
812	female	a01	a28
813	male	a01	a07	a51
814	female	a61
815	female	a01	a02	a28
816	female	a51	a07	a28
817	female	a28
818	male	a61
819	female	a01	a02
820	male	a01	a45	a28	a32
821	male	a28
822	female	a01	a28
823	female	a45
824	female	a57
825	male	a45	a09
826	male	a28
827	female	a61
828	female	a51
829	male	a01	a44
830	male	a01	a09
831	female	a01	a31	a28
832	male	a01	a22	a28
833	male	a01	a22
834	male	a46	a28
835	male	a27
836	male	a01	a28	a48
837	male	a01	a07
838	male	a01	a46
839	female	a01	a11	a28
840	male	a01	a09
841	male	a51	a07
842	male	a01	a28
843	female	a29
844	male	a01	a09	a04
845	female	a01	a51	a39
846	male	a01	a61
847	male	a28
848	male	a28
849	female	a01	a02
850	male	a45	a39
851	female	a01	a51
852	male	a01	a45	a09
853	female	a01	a22
854	male	a01	a28
855	female	a01	a28
856	male	a31
857	female	a01	a02
858	female	a01	a02
859	male	a01	a28
860	female	a01	a17
861	male	a01	a51
862	male	a06
863	female	a45
864	male	a01	a28
865	female	a01	a51	a46
866	female	a44
867	male	a01	a28
868	male	a01	a28
869	female	a01	a02
870	female	a46
871	female	a01	a28	a23	a61	a12	a36	a40
872	female	a22
873	male	a01	a02
874	female	a28
875	female	a01	a02
876	female	a51
877	male	a01	a02
878	male	a16
879	female	a01	a28
880	female	a28
881	male	a01	a28
882	male	a01	a22
883	male	a01	a04
884	female	a01	a02	a10
885	female	a01	a02	a12
886	male	a01	a45
887	female	a01	a28
888	female	a51	a07
889	female	a01	a02
890	male	a01	a09
891	female	a01	a02
892	male	a01	a28
893	female	a01	a02
894	female	a23	a10
895	male	a01	a28
896	female	a01	a02
897	male	a01	a62	a28
898	male	a61
899	male	a01	a46
900	female	a01	a02
901	male	a61
902	female	a61
903	male	a51
904	male	a01	a02
905	female	a01	a22
906	male	a01	a22	a28
907	female	a28
908	male	a28
909	male	a01	a28
910	female	a46
911	male	a28
912	male	a01	a51
913	male	a01	a02
914	male	a01	a51
915	male	a44
916	male	a29	a46
917	male	a01	a22	a11
918	female	a01	a28	a09
919	female	a01	a49
920	male	a01	a51	a46
921	male	a01	a09
922	female	a01	a46
923	female	a49
924	male	a19
925	female	a01	a46
926	female	a61
927	female	a01	a48	a45
928	male	a28
929	female	a01	a22	a02	a28
930	female	a01	a28
931	female	a01	a61
932	male	a20
933	female	a47	a32
934	male	a01	a29
935	male	a28
936	female	a01	a02
937	female	a01	a02
938	male	a50	a07	a28
939	female	a51
940	male	a01	a22
941	male	a01	a07	a51
942	male	a01	a28
943	male	a28
944	male	a01	a51	a13
945	male	a61	a28
946	male	a45
947	male	a01	a22
948	female	a01	a22	a28
949	male	a28
950	female	a01	a28
951	male	a01	a28
952	female	a51
953	male	a51
954	female	a46
955	female	a01	a22
956	male	a46	a28
957	male	a01	a23	a08
958	male	a23
959	female	a01	a02	a28
960	female	a01	a02
961	female	a01	a02
962	male	a28
963	female	a61
964	female	a01	a02
965	female	a28
966	female	a01	a11
967	female	a01	a02
968	female	a61
969	male	a22
970	female	a46	a51	a07
971	female	a01	a28
972	female	a01	a64
973	male	a01	a28
974	female	a51	a07
975	female	a01	a02
976	male	a01	a51	a50	a46
977	female	a02
978	male	a51
979	male	a46	a51	a28
980	male	a01	a45
981	male	a21
982	male	a01	a31
983	female	a01	a64	a02
984	male	a45
985	male	a01	a09	a28
986	male	a01	a09
987	female	a61
988	female	a28
989	male	a01	a22
990	female	a01	a02
991	female	a01	a02
992	male	a28
993	female	a01	a02
994	female	a01	a02
995	male	a01	a28
996	male	a51	a22
997	male	a01	a61
998	female	a28
999	male	a46	a51
1000	male	a01	a28
……
